# Supplementary material for: Oral-gut microbiome dysbiosis in obese smokers reveals compartment-specific shifts
Source: AMB Express. 2026 Apr 13;16:46. doi: 10.1186/s13568-026-02048-y (PMC13087072; doi:10.1186/s13568-026-02048-y)
Supplement: Supplementary file 1 — Supplementary Material 1 [file 13568_2026_2048_MOESM1_ESM.xlsx]

## Sheet: Table S3
Table S3. Topological and structural metrics of gut microbial co-occurrence networks across study groups.
Group	Total_Genera	Total_Edges	Components	Clustering_Coefficient	Edge_Density	Natural_Connectivity	LCC_Relative_Size	Avg_Path_Length	Modularity	Hub_Taxa_Count
GC	191	286	3	0.142	0.016	1	0.974	6.12	0.71	61
GSO	233	486	1	0.105	0.018	1	1	4.51	0.59	33
G_SMO	223	430	1	0.084	0.017	1	1	4.69	0.6	65
G_Obese	192	356	1	0.175	0.019	1	1	5.1	0.66	44

## Sheet: Table S4
Table S4. Hub taxa identified in the gut microbial co-occurrence network of the control group.
Group	Taxon	Degree
Control	uncultured Ruminococcaceae	4
Control	Ruminococcus 2	4
Control	Anaerotruncus	5
Control	Lachnospiraceae FCS020 group	4
Control	Romboutsia	4
Control	Paraclostridium	4
Control	Lachnospiraceae NC2004 group	4
Control	Pseudomonas	5
Control	possible genus Sk018	4
Control	Fusicatenibacter	5
Control	Ruminococcaceae UCG-004	4
Control	Odoribacter	4
Control	Erysipelatoclostridium	4
Control	Ruminococcus 1	4
Control	Fusobacterium	5
Control	Corynebacterium	5
Control	Vagococcus	4
Control	Rothia	4
Control	uncultured bacterium uncultured	4
Control	Oxalobacter	4
Control	Clostridium sensu stricto 13	4
Control	Clostridium sensu stricto 3	4
Control	Escherichia-Shigella	4
Control	Ruminococcaceae NK4A214 group	5
Control	Ruminococcaceae UCG-013	5
Control	Eubacterium coprostanoligenes group	4
Control	Lachnospira	4
Control	Gemella	5
Control	Moryella	4
Control	Lachnospiraceae UCG-006	6
Control	Eubacterium oxidoreducens group	4
Control	Lachnoclostridium	4
Control	Ruminococcaceae UCG-014	5
Control	Coprococcus 1	4
Control	uncultured Peptococcaceae	4
Control	Streptococcus	5
Control	Haemophilus	4
Control	uncultured bacterium Clostridiales vadinBB60 group	4
Control	Ruminococcaceae UCG-002	4
Control	Lachnospiraceae UCG-001	4
Control	Ruminococcaceae UCG-011	4
Control	Prevotella 6	4
Control	Prevotellaceae NK3B31 group	5
Control	Dorea	4
Control	Oribacterium	4
Control	uncultured Succinivibrionaceae	4
Control	Peptostreptococcus	5
Control	Eubacterium nodatum group	4
Control	Candidatus Soleaferrea	4
Control	Neisseria	4
Control	Desulfovibrio	4
Control	TM7 phylum sp. oral clone DR034	4
Control	Rikenellaceae RC9 gut group	4
Control	Libanicoccus	5
Control	Kocuria	4
Control	uncultured Coriobacteriales Incertae Sedis	4
Control	Clostridium	4
Control	Solobacterium	4
Control	Fastidiosipila	4
Control	uncultured bacterium Bacteroidales RF16 group	4
Control	Ruminiclostridium 1	5
Obese_Smokers	Family XIII AD3011 group	7
Obese_Smokers	uncultured bacterium uncultured bacterium	7
Obese_Smokers	Olsenella	6
Obese_Smokers	Lachnospiraceae NC2004 group	6
Obese_Smokers	Prevotella	7
Obese_Smokers	Pseudomonas	6
Obese_Smokers	Ruminococcaceae UCG-005	6
Obese_Smokers	Odoribacter	7
Obese_Smokers	Actinomyces	7
Obese_Smokers	Mitsuokella	6
Obese_Smokers	Lachnospiraceae UCG-010	6
Obese_Smokers	Catenibacterium	6
Obese_Smokers	Rothia	6
Obese_Smokers	Bacteroides	7
Obese_Smokers	Tyzzerella 4	6
Obese_Smokers	Parabacteroides	6
Obese_Smokers	Gemella	6
Obese_Smokers	Lachnospiraceae UCG-004	6
Obese_Smokers	Veillonella	7
Obese_Smokers	Butyrivibrio	6
Obese_Smokers	Methanobrevibacter	6
Obese_Smokers	Christensenellaceae R-7 group	6
Obese_Smokers	Turicibacter	6
Obese_Smokers	Butyricimonas	6
Obese_Smokers	Lachnospiraceae UCG-001	6
Obese_Smokers	Capnocytophaga	6
Obese_Smokers	Negativibacillus	7
Obese_Smokers	Prevotella 6	6
Obese_Smokers	Lachnoclostridium 12	8
Obese_Smokers	Treponema 2	6
Obese_Smokers	uncultured bacterium P5D1-392	6
Obese_Smokers	Sutterella	6
Obese_Smokers	Coprococcus 3	6
Smokers	Klebsiella	5
Smokers	uncultured Prevotellaceae	5
Smokers	Anaerotruncus	5
Smokers	Lachnospiraceae NC2004 group	5
Smokers	Flavonifractor	5
Smokers	uncultured bacterium Saccharimonadaceae	5
Smokers	Campylobacter	6
Smokers	Alloprevotella	5
Smokers	Fusicatenibacter	6
Smokers	Phocea	5
Smokers	Butyricicoccus	6
Smokers	Ruminococcaceae UCG-005	5
Smokers	uncultured Lachnospiraceae	5
Smokers	Lachnospiraceae UCG-010	6
Smokers	Catenibacterium	6
Smokers	Slackia	5
Smokers	Enterobacter	6
Smokers	Rothia	5
Smokers	Oxalobacter	5
Smokers	Escherichia-Shigella	5
Smokers	Coprococcus 2	6
Smokers	Ruminococcaceae NK4A214 group	5
Smokers	Eubacterium coprostanoligenes group	5
Smokers	Ruminiclostridium 9	5
Smokers	Lactobacillus	6
Smokers	Lachnospira	5
Smokers	Senegalimassilia	5
Smokers	Weissella	5
Smokers	Dialister	5
Smokers	Lachnospiraceae UCG-004	5
Smokers	Erysipelotrichaceae UCG-003	5
Smokers	Ruminiclostridium 5	6
Smokers	Lachnoclostridium	5
Smokers	Eubacterium ventriosum group	5
Smokers	Adlercreutzia	5
Smokers	Coprococcus 1	5
Smokers	Ruminococcaceae UCG-010	6
Smokers	Acidaminococcus	5
Smokers	Ruminococcus gauvreauii group	5
Smokers	uncultured bacterium Clostridiales vadinBB60 group	5
Smokers	Ruminococcaceae UCG-002	5
Smokers	Ruminococcaceae UCG-008	6
Smokers	Gordonibacter	5
Smokers	Capnocytophaga	6
Smokers	Anaerostipes	6
Smokers	Clostridioides	5
Smokers	Bilophila	7
Smokers	Lachnoclostridium 12	6
Smokers	Megamonas	5
Smokers	Intestinimonas	5
Smokers	FD2005	6
Smokers	Granulicatella sp. BB-11	6
Smokers	Fournierella	6
Smokers	Enterorhabdus	6
Smokers	Rikenellaceae RC9 gut group	5
Smokers	Shimwellia	5
Smokers	Prevotellaceae UCG-003	5
Smokers	Terrisporobacter	6
Smokers	Lachnospiraceae AC2044 group	5
Smokers	Sutterella	5
Smokers	uncultured Lachnospira sp. Lachnospiraceae	5
Smokers	metagenome Atopobiaceae	5
Smokers	uncultured Coriobacteriales Incertae Sedis	5
Smokers	Citrobacter	5
Smokers	DTU089	7
Obese	Prevotella 7	5
Obese	GCA-900066575	8
Obese	Romboutsia	5
Obese	Alloprevotella	6
Obese	Lachnospiraceae UCG-010	5
Obese	Slackia	6
Obese	Enterobacter	5
Obese	Oxalobacter	5
Obese	Ruminococcaceae NK4A214 group	6
Obese	Pseudobutyrivibrio	6
Obese	Allisonella	7
Obese	Lactobacillus	5
Obese	uncultured Atopobiaceae	5
Obese	uncultured Eggerthellaceae	5
Obese	Leuconostoc	6
Obese	CAG-56	8
Obese	Megasphaera	5
Obese	Lachnoclostridium	5
Obese	Acinetobacter	6
Obese	Barnesiella	5
Obese	Porphyromonas	5
Obese	Ruminococcaceae UCG-010	6
Obese	uncultured Peptococcaceae	5
Obese	Oscillibacter	5
Obese	uncultured bacterium Clostridiales vadinBB60 group	5
Obese	Clostridioides	5
Obese	Eubacterium fissicatena group	6
Obese	Fournierella	6
Obese	Rikenellaceae RC9 gut group	5
Obese	uncultured bacterium uncultured bacterium	5
Obese	Terrisporobacter	5
Obese	Lachnospiraceae AC2044 group	8
Obese	uncultured bacterium uncultured bacterium	5
Obese	Papillibacter	7
Obese	Lachnospiraceae UCG-002	7
Obese	Sutterella	5
Obese	uncultured Peptostreptococcaceae	5
Obese	Succiniclasticum	5
Obese	uncultured rumen bacterium Clostridiales vadinBB60 group	5
Obese	uncultured bacterium uncultured bacterium	5
Obese	Enorma	5
Obese	Kandleria	5
Obese	Desulfotomaculum	5
Obese	uncultured bacterium uncultured	5

## Sheet: Table S5
Table S5. Topological and structural metrics of oral microbial co-occurrence networks across study groups.
Group	Total_Genera	Total_Edges	Components	Clustering_Coefficient	Edge_Density	Natural_Connectivity	LCC_Relative_Size	Avg_Path_Length	Modularity	Hub_Taxa_Count
Obese_Smokers	167	249	1	0.183	0.018	1	1	6.13	0.73	19
Control	276	857	1	0.132	0.023	1	1	3.6	0.51	50
Smokers	129	107	26	0.047	0.013	0.938	0.264	5.7	0.87	23
Obese	273	804	1	0.151	0.022	1	1	3.77	0.53	36

## Sheet: Table S6
Table S6. Hub taxa identified in the oral microbial co-occurrence network of the control group.
Group	Taxon	Degree
Obese_Smokers	Erysipelotrichaceae UCG-007	6
Obese_Smokers	Fretibacterium	7
Obese_Smokers	Family XIII AD3011 group	7
Obese_Smokers	uncultured Ruminococcaceae	5
Obese_Smokers	Ruminococcaceae UCG-003	6
Obese_Smokers	Mitsuokella	6
Obese_Smokers	Lautropia	6
Obese_Smokers	Treponema 2	5
Obese_Smokers	Coprococcus 2	5
Obese_Smokers	Lachnospira	6
Obese_Smokers	Prevotella 6	5
Obese_Smokers	Eubacterium saphenum group	5
Obese_Smokers	Mycoplasma	6
Obese_Smokers	Akkermansia	5
Obese_Smokers	Lachnospiraceae UCG-008	5
Obese_Smokers	Atopobium	6
Obese_Smokers	Slackia	6
Obese_Smokers	Corynebacterium	5
Obese_Smokers	Flaviflexus	5
Control	bacterium enrichment culture clone SRC_DSC20	8
Control	Peptococcus	8
Control	Woeseia	8
Control	Aggregatibacter	9
Control	Sphingomonas	9
Control	Flavonifractor	9
Control	Blautia	8
Control	uncultured bacterium Saccharimonadaceae	9
Control	Phocaeicola	8
Control	Campylobacter	8
Control	Ruminococcaceae UCG-004	9
Control	Prevotella	8
Control	uncultured bacterium uncultured	8
Control	Alloprevotella	9
Control	Bacteroides pectinophilus group	8
Control	Odoribacter	8
Control	Bacteroidales genomosp. P4 oral clone MB2_G17	8
Control	uncultured bacterium Muribaculaceae	8
Control	Streptococcus	9
Control	Treponema 2	8
Control	Ruminococcus torques group	8
Control	Moraxella	8
Control	Prevotella 7	9
Control	Candidatus Saccharibacteria oral taxon TM7x	10
Control	Peptoanaerobacter	8
Control	Catonella	8
Control	Lachnospiraceae UCG-001	9
Control	uncultured Eggerthellaceae	8
Control	Selenomonas	9
Control	Adlercreutzia	8
Control	Coprococcus 1	9
Control	Selenomonas 4	9
Control	Sutterella	8
Control	Roseburia	9
Control	Ziziphus jujuba	8
Control	gut metagenome	8
Control	Desulfovibrio	9
Control	uncultured Leptotrichiaceae	8
Control	Gordonibacter	8
Control	Kingella	9
Control	Clostridioides	8
Control	uncultured bacterium NS11-12 marine group	10
Control	Granulicatella sp. BB-11	8
Control	Succinivibrio	9
Control	Ruminiclostridium 6	8
Control	UBA1819	8
Control	Tyzzerella 3	8
Control	Necropsobacter	8
Control	Streptococcus sp. oral clone ASCB12	9
Control	Lachnospiraceae UCG-004	8
Smokers	Fretibacterium	3
Smokers	Stenotrophomonas	6
Smokers	Sphingomonas	3
Smokers	Pseudomonas	3
Smokers	Blastococcus	3
Smokers	Cardiobacterium	3
Smokers	uncultured bacterium oral clone BE109 Saccharimonadaceae	4
Smokers	Lautropia	3
Smokers	Flexilinea	3
Smokers	Ruminococcus torques group	3
Smokers	Moraxella	3
Smokers	Enterococcus	3
Smokers	Prevotella 6	3
Smokers	Dialister	3
Smokers	Prevotella 2	3
Smokers	Kingella	4
Smokers	Granulicatella sp. BB-11	3
Smokers	candidate division SR1 bacterium MGEHA	3
Smokers	TM7 phylum sp. oral clone DR034	3
Smokers	Atopobium	3
Smokers	uncultured bacterium uncultured bacterium	2
Smokers	Flaviflexus	3
Smokers	Vibrio	3
Obese	Moryella	10
Obese	uncultured Ruminococcaceae	8
Obese	Aggregatibacter	8
Obese	Eubacterium yurii group	9
Obese	uncultured Microscillaceae	8
Obese	Fusicatenibacter	8
Obese	gut metagenome	8
Obese	Butyricicoccus	8
Obese	Solobacterium	8
Obese	Catenibacterium	8
Obese	uncultured bacterium oral clone BE109 Saccharimonadaceae	8
Obese	Vagococcus	8
Obese	Actinobacillus	9
Obese	uncultured Porphyromonadaceae bacterium Muribaculaceae	11
Obese	Clostridiales bacterium canine oral taxon 162	10
Obese	Clostridium sensu stricto 13	8
Obese	Ruminococcaceae NK4A214 group	10
Obese	Alistipes	8
Obese	Peptoanaerobacter	10
Obese	Erysipelotrichaceae UCG-006	8
Obese	Centipeda	8
Obese	Prevotella 2	9
Obese	Gracilibacteria bacterium oral taxon 872	8
Obese	Allium ampeloprasum (leek)	10
Obese	Prevotella 1	8
Obese	Christensenellaceae R-7 group	8
Obese	Olsenella	9
Obese	F0332	8
Obese	Pelospora	8
Obese	Haemophilus simiae	8
Obese	Lachnospiraceae NK3A20 group	8
Obese	uncultured bacterium P5D1-392	11
Obese	Eubacterium nodatum group	8
Obese	metagenome Muribaculaceae	8
Obese	Lactobacillus	10
Obese	Barnesiella	8
